# Supplementary material for: Characterization of Vibrio Populations from Cultured European Seabass and the Surrounding Marine Environment with Emphasis on V. anguillarum
Source: Microorganisms. 2022 Oct 31;10(11):2159. doi: 10.3390/microorganisms10112159 (PMC9695460; doi:10.3390/microorganisms10112159)
Supplement: Supplementary file 1 [file microorganisms-10-02159-s001.zip]

Archive with 1 entries (1 files):
- microorganisms-1948119-supplementary.pdf
